# Supplementary material for: Topology-aware design of spiking neural networks via modular graph architectures
Source: PLoS One. 2026 Apr 10;21(4):e0344997. doi: 10.1371/journal.pone.0344997 (PMC13068252; doi:10.1371/journal.pone.0344997)
Supplement: S1 Code — Python source code including all model architecture (PyTorch), data preprocessing scripts, evaluation metrics. (ZIP) [file pone.0344997.s001.zip]

Archive with 9 entries (9 files):
- cifar10_kmeans.ipynb
- cifar10_louvain (1).ipynb
- cifar10_smallworld.ipynb
- cifar100_kmeans_mod_(1).ipynb
- cifar100_louvain_mod_(1).ipynb
- cifar100_SW_mod_(1).ipynb
- mnist_smallworld_mod.ipynb
- MNIST_kmeans_mod.ipynb
- MNIST_louvain_pca_mod_(1).ipynb
