# Supplementary material for: Topology-aware design of spiking neural networks via modular graph architectures
Source: PLoS One. 2026 Apr 10;21(4):e0344997. doi: 10.1371/journal.pone.0344997 (PMC13068252; doi:10.1371/journal.pone.0344997)
Supplement: S1 Code — Python source code including all model architecture (PyTorch), data preprocessing scripts, evaluation metrics. (ZIP) [file pone.0344997.s001.zip › MNIST_louvain_pca_mod_(1).ipynb]

# %% [code]
import torch
import numpy as np
from torchvision import datasets, transforms
import os
from sklearn.decomposition import PCA
from sklearn.preprocessing import StandardScaler
from torch.utils.data import DataLoader, Dataset

# %% [code]
import torchvision.transforms as transforms
from torchvision.datasets import MNIST

def build_dataset(args):
    transform_train = transforms.Compose([
        transforms.ToTensor(),  # Converts images to tensors
        transforms.Normalize((0.1307,), (0.3081,))  # Normalizes the pixel values
    ])

    transform_test = transforms.Compose([
        transforms.ToTensor(),
        transforms.Normalize((0.1307,), (0.3081,))
    ])

    train_dataset = MNIST(root=args.data_path, train=True, download=True, transform=transform_train)
    val_dataset = MNIST(root=args.data_path, train=False, download=True, transform=transform_test)
    num_classes = 10

    return train_dataset, val_dataset, num_classes


# %% [code]
def apply_pca(train_dataset, val_dataset, n_components=150):
    """Applies PCA to the training and validation datasets."""

    # Convert datasets to numpy arrays
    train_data = np.concatenate([np.array(train_dataset[i][0]).flatten() for i in range(len(train_dataset))])
    train_data = train_data.reshape(len(train_dataset), -1)

    val_data = np.concatenate([np.array(val_dataset[i][0]).flatten() for i in range(len(val_dataset))])
    val_data = val_data.reshape(len(val_dataset), -1)

    # Scale the data
    scaler = StandardScaler()
    train_scaled = scaler.fit_transform(train_data)
    val_scaled = scaler.transform(val_data)

    # Apply PCA
    pca = PCA(n_components=n_components)
    train_pca = pca.fit_transform(train_scaled)
    val_pca = pca.transform(val_scaled)

    print("Original training data shape:", train_data.shape)
    print("PCA training data shape:", train_pca.shape)
    print("Original validation data shape:", val_data.shape)
    print("PCA validation data shape:", val_pca.shape)

    # Create new datasets with PCA-transformed data
    train_pca_dataset = list(zip(train_pca, [train_dataset[i][1] for i in range(len(train_dataset))]))
    val_pca_dataset = list(zip(val_pca, [val_dataset[i][1] for i in range(len(val_dataset))]))

    return train_pca_dataset, val_pca_dataset, pca, scaler

# %% [code]
def pca_transform(data, pca, scaler):
    """Transforms new data using the fitted PCA and scaler."""
    data_flat = np.array([np.array(img).flatten() for img in data])
    data_scaled = scaler.transform(data_flat)
    data_pca = pca.transform(data_scaled)
    return data_pca


if __name__ == '__main__':
    # import argparse

    # parser.add_argument('--data_path', type=str, default='./data', help='Path to store the dataset')
    # args = parser.parse_args()

    # Instead, just define the arguments directly:
    class Args:  #Simulate the args object
        def __init__(self):
            self.dataset = 'MNIST'
            self.data_path = './data'

    args = Args() #Create an instance of this object

    train_dataset, val_dataset, num_classes = build_dataset(args)

    # Apply PCA
    n_components = 100  # You can adjust this
    train_pca_dataset, val_pca_dataset, pca, scaler = apply_pca(train_dataset, val_dataset, n_components)

    #Example usage of pca_transform:  You will need to adapt it to your specific use case.
    #This is just to show how to transform new data.
    #Let's transform the first 10 images of the original training set.
    example_images = [train_dataset[i][0] for i in range(10)]  #Get the original image, *before* transforms.
    example_pca_data = pca_transform(example_images, pca, scaler)
    print("Shape of transformed example data:", example_pca_data.shape) #Should be (10, n_components)

    # You can now use train_pca_dataset and val_pca_dataset for training your model.
    # The data in these datasets is PCA-transformed.  Each item will be a tuple of (pca_data, label)

    # Example: Creating a DataLoader (adapt this to your needs)
    train_loader = DataLoader(train_pca_dataset, batch_size=32, shuffle=True) # Adjust batch_size and shuffle

    #Iterate through the loader (example)
    for batch_idx, (data, target) in enumerate(train_loader):
        #data now contains your PCA-transformed training data, shape (batch_size, n_components)
        #target contains your corresponding labels.
        print("Batch index:", batch_idx)
        print("Data shape:", data.shape)
        print("Target shape:", target.shape)
        break #Just print the first batch for demonstration


# %% [code]
#graph
import networkx as nx
import yaml
import collections
import random
from sklearn.cluster import KMeans
import matplotlib.pyplot as plt
import random
import pandas as pd
from scipy import sparse
from sklearn.metrics.pairwise import cosine_similarity

# %% [code]
Node = collections.namedtuple('Node', ['id', 'inputs', 'type'])

# %% [code]
def get_graph_info(graph):
    input_nodes = []
    output_nodes = []
    Nodes = []
    for node in graph.nodes():
        tmp = list(graph.neighbors(node))
        tmp.sort()
        type = -1
        if len(tmp) == 0:
            input_nodes.append(node)
            output_nodes.append(node)
            type = 0
        else:
            if node < tmp[0]:
                input_nodes.append(node)
                type = 0
            if node > tmp[-1]:
                output_nodes.append(node)
                type = 1
        Nodes.append(Node(node, [n for n in tmp if n < node], type))
    return Nodes, input_nodes, output_nodes

# %% [code]
# randomly replace edge based on graph
def get_skip_graph(nodes, input_nodes, output_nodes, skip_ratio):
    skip_graph = []
    for id, node in enumerate(nodes):
        input_id = []
        for _id in node.inputs:
            if random.random() <= skip_ratio and len(input_id) < len(node.inputs) - 1:
                input_id.append(_id)
                # print(_id, id)
        skip_graph.append(input_id)
        for _id in input_id:
            node.inputs.remove(_id)
    return skip_graph

# %% [code]
def create_graph(vectors:pd.Series, threshold=None):
    # vector_list = vectors.tolist()   #Parse pandas.Series to list
    W_sparse = sparse.csr_matrix(np.asarray(vectors))  #Create Compress Sparse Row matrix
    cos_sim = cosine_similarity(W_sparse)   #Calculate cosine similarity between all nodes
    if threshold == None:
        threshold = np.quantile(cos_sim.flatten(), [0.7])[0]   #Set up a threshold based on percentile
    print(threshold)
    adj_matrix = (cos_sim > threshold).astype(int)   #Create adjacency matrix based on threshold
    adj_matrix = adj_matrix * cos_sim   #Add weights to adjecency matrix
    # adj_matrix = np.exp(-cos_sim / cos_sim.std())
    g = nx.convert_matrix.from_numpy_array(adj_matrix)   #Create a graph
    print(g)
    print(adj_matrix)
    return g

# %% [markdown]
louvain

# %% [code]
!pip install --upgrade python-louvain

# %% [code]
import community as cl  # Requires: pip install python-louvain
import community.community_louvain as cl
def build_graph(num_nodes, num_edges, seed=42, intra_cluster_prob=0.8, inter_cluster_prob=0.05):
    """
    Builds a directed graph with Louvain community detection.

    Args:
        num_nodes: Number of nodes in the graph.
        num_edges: Number of edges in the graph.
        seed: Random seed for reproducibility.
        intra_cluster_prob: Probability of an edge between nodes in the same community.
        inter_cluster_prob: Probability of an edge between nodes in different communities.

    Returns:
        A NetworkX DiGraph object.
    """
    random.seed(seed)
    np.random.seed(seed)

    graph = nx.DiGraph()
    graph.add_nodes_from(range(num_nodes))

    # Add edges until the desired number of edges is reached
    edge_count = 0
    while edge_count < num_edges:
        u = random.randint(0, num_nodes - 1)
        v = random.randint(0, num_nodes - 1)

        if u == v or graph.has_edge(u, v):
            continue

        graph.add_edge(u, v)
        edge_count += 1

    # Louvain community detection
    partition = cl.best_partition(graph.to_undirected(), random_state=seed)  # Convert to undirected for Louvain
    # Store the community information in the graph nodes
    for node, community_id in partition.items():
        graph.nodes[node]['community'] = community_id

    # Input/Output nodes:  Connect an artificial input node to a random node in each community
    input_node = num_nodes  # ID of the artificial input node
    graph.add_node(input_node) # Add the node
    community_to_nodes = {}
    for node in range(num_nodes):
        community = graph.nodes[node]['community']
        if community not in community_to_nodes:
            community_to_nodes[community] = []
        community_to_nodes[community].append(node)

    for community, nodes in community_to_nodes.items():
        if nodes: # Make sure the community has members
            selected_node = random.choice(nodes)
            graph.add_edge(input_node, selected_node)


    # Input/Output nodes: Connect a random node in each community to an artificial output node
    output_node = num_nodes + 1 # ID of the artificial output node
    graph.add_node(output_node) # Add the node
    for community, nodes in community_to_nodes.items():
        if nodes: # Make sure the community has members
            selected_node = random.choice(nodes)
            graph.add_edge(selected_node, output_node)


    return graph

# %% [markdown]
if __name__ == '__main__':
    num_nodes = 50
    num_edges = 200
    graph = build_graph(num_nodes, num_edges)

# %% [markdown]
    print("Graph created with Louvain community detection:")
    print(graph)

# %% [markdown]
    # You can access the community membership of each node like this:
    for node in graph.nodes():
        if node < num_nodes:  # Don't print community for input/output nodes
            print(f"Node {node}: Community {graph.nodes[node].get('community')}")  # Use .get() for safety

# %% [markdown]
    # Visualize the graph (optional - requires matplotlib)
    try:
        import matplotlib.pyplot as plt
        pos = nx.spring_layout(graph)  # You may need to install matplotlib: pip install matplotlib

# %% [markdown]
        # Color nodes by community
        community_map = {node: graph.nodes[node].get('community') for node in graph.nodes() if node < num_nodes}
        colors = [community_map.get(node) for node in graph.nodes() if node < num_nodes]  # Only color actual nodes

# %% [markdown]
        nx.draw_networkx_nodes(graph, pos, nodelist=[n for n in graph.nodes() if n < num_nodes], node_color=colors, cmap=plt.cm.viridis)  # Draw only graph nodes
        nx.draw_networkx_nodes(graph, pos, nodelist=[num_nodes, num_nodes + 1], node_color="red")  # Draw input/output nodes

# %% [markdown]
        nx.draw_networkx_edges(graph, pos)  # Draw the graph's edges
        nx.draw_networkx_labels(graph, pos)  # Draw the labels

# %% [markdown]
        plt.title("Graph with Louvain Communities")
        plt.show()

# %% [markdown]
    except ImportError:
        print("matplotlib is not installed.  Skipping visualization.  Install with: pip install matplotlib")

# %% [markdown]
def build_graph(num_nodes, num_edges, num_clusters, intra_cluster_prob=0.8, inter_cluster_prob=0.05, seed=42):
    random.seed(seed)
    np.random.seed(seed)

# %% [markdown]
    graph = nx.DiGraph()
    input_node = num_nodes
    output_node = num_nodes + 1
    graph.add_nodes_from(range(num_nodes + 2))

# %% [markdown]
    embeddings = np.random.rand(num_nodes, 2)
    kmeans = KMeans(n_clusters=num_clusters, random_state=seed, n_init="auto")
    labels = kmeans.fit_predict(embeddings)

# %% [markdown]
    for i in range(num_nodes):
        graph.nodes[i]['cluster'] = labels[i]

# %% [markdown]
    edge_count = 0
    while edge_count < num_edges:
        u = random.randint(0, num_nodes - 1)
        v = random.randint(0, num_nodes - 1)

# %% [markdown]
        if u == v or graph.has_edge(u, v):
            continue

# %% [markdown]
        if graph.nodes[u]['cluster'] == graph.nodes[v]['cluster']:
            prob = intra_cluster_prob
        else:
            prob = inter_cluster_prob

# %% [markdown]
        if random.random() < prob:
            graph.add_edge(u, v)
            edge_count += 1

# %% [markdown]
    cluster_to_node = {i: [] for i in range(num_clusters)}
    for node in range(num_nodes):
        cluster_to_node[labels[node]].append(node)

# %% [markdown]
    for cluster_nodes in cluster_to_node.values():
        if cluster_nodes:
            selected_node = random.choice(cluster_nodes)
            graph.add_edge(input_node, selected_node)

# %% [markdown]
    for cluster_nodes in cluster_to_node.values():
        if cluster_nodes:
            selected_node = random.choice(cluster_nodes)
            graph.add_edge(selected_node, output_node)

# %% [markdown]
    return graph

# %% [code]
def save_graph(graph, path):
    #It's not possible to save a networkx graph directly with this method.
    #Saving the graph would require dumping the node and edge information in a yaml format.
    #A better approach is to use nx.write_graphml or nx.write_gml
    print("Saving with yaml is deprecated use nx.write_graphml or nx.write_gml")

# %% [code]
def load_graph(path):
    #Loading the graph should use nx.read_graphml or nx.read_gml
    print("Loading with yaml is deprecated use nx.read_graphml or nx.read_gml")
    with open(path, 'r') as f:
        return yaml.load(f, Loader=yaml.SafeLoader) # Use SafeLoader!

# %% [code]
def calc_path(graph):
    # Assuming a simple graph where nodes have 'inputs' attribute
    #  - If no node inputs exist, it's initialized with empty list
    #  - Otherwise, return an error.
    def get_graph_info(graph):
        nodes = list(graph.nodes)
        for node in graph.nodes:
            if 'inputs' not in graph.nodes[node]:
                 graph.nodes[node]['inputs'] = []
        input_nodes = [node for node in nodes if not graph.nodes[node]['inputs']]
        output_nodes = [node for node in nodes if graph.degree(node) == 0] # assuming output has 0 out degree.

        return nodes, input_nodes, output_nodes

    nodes, input_nodes, output_nodes = get_graph_info(graph)
    num_path = {}
    len_path = {}
    total_num_paths = 0
    total_path_length = 0

    for node_id in nodes:
        if node_id in input_nodes:
            num_path[node_id] = 1
            len_path[node_id] = 1
        else:
            num_path[node_id] = 0
            len_path[node_id] = 0
            # Ensure that .inputs attribute exists and is iterable
            if not isinstance(graph.nodes[node_id].get('inputs', []), list):
                raise TypeError(f"Node {node_id} 'inputs' attribute is not a list.")

            for input_node_id in graph.nodes[node_id]['inputs']: #Using the input attribute.
                if input_node_id not in num_path:
                    print(f"Warning: input node {input_node_id} not processed before node {node_id}")
                    continue  # Or handle this case as appropriate for your graph structure

                num_path[node_id] += num_path[input_node_id]
                len_path[node_id] += len_path[input_node_id] + num_path[input_node_id]

        #print(f"Node {node_id}: num_path={num_path[node_id]}, len_path={len_path[node_id]}")

        if node_id in output_nodes:
            total_num_paths += num_path[node_id]
            total_path_length += num_path[node_id] + len_path[node_id]

    return total_num_paths, total_path_length

# %% [code]
#engine
import math
import sys
from pathlib import Path

# %% [code]
from timm.utils import accuracy

# %% [code]
!pip install spikingjelly
from spikingjelly.clock_driven import functional
from torch.cuda.amp import autocast

# %% [code]
def train_one_epoch(model, criterion, data_loader, optimizer, device, epoch, scaler, is_spike=True):
    model.train()
    metric_logger = MetricLogger(delimiter="  ")
    metric_logger.add_meter('lr', SmoothedValue(window_size=1, fmt='{value:.6f}'))
    header = f'Epoch: [{epoch + 1}]'
    print_freq = 10
    for idx, (samples, targets) in enumerate(metric_logger.log_every(data_loader, print_freq, header)):
        samples = samples.to(device, non_blocking=True)
        targets = targets.to(device, non_blocking=True)

        with autocast():
            outputs = model(samples)
            if is_spike:
                outputs = outputs.mean(0)
            loss = criterion(outputs, targets)

        loss_value = loss.item()
        optimizer.zero_grad()
        scaler.scale(loss).backward()
        scaler.step(optimizer)
        scaler.update()
        if is_spike:
            functional.reset_net(model)
        # torch.cpu.synchronize()
        # del samples, targets, outputs, loss
        # torch.cuda.empty_cache()


        metric_logger.update(loss=loss_value)
        metric_logger.update(lr=optimizer.param_groups[0]['lr'])

    metric_logger.synchronize_between_processes()
    print('Averaged stats:', metric_logger)
    return {k: meter.global_avg for k, meter in metric_logger.meters.items()}

# %% [code]
@torch.no_grad()
def evaluate(data_loader, model, device, is_spike=True):
    criterion = torch.nn.CrossEntropyLoss()

    metric_logger = MetricLogger(delimiter='  ')
    header = 'Test:'

    model.eval()
    for images, target in metric_logger.log_every(data_loader, 10, header):
        images = images.to(device, non_blocking=True)
        target = target.to(device, non_blocking=True)

        output = model(images)
        if is_spike:
            output = output.mean(0)
        loss = criterion(output, target)

        acc1, acc5 = accuracy(output, target, topk=(1, 5))

        batch_size = images.shape[0]
        metric_logger.update(loss=loss.item())
        metric_logger.meters['acc1'].update(acc1.item(), n=batch_size)
        metric_logger.meters['acc5'].update(acc5.item(), n=batch_size)
        if is_spike:
            functional.reset_net(model)

    metric_logger.synchronize_between_processes()
    print('* Acc@1 {top1.global_avg:.3f} Acc@5 {top5.global_avg:.3f} loss {losses.global_avg:.3f}'
          .format(top1=metric_logger.acc1, top5=metric_logger.acc5, losses=metric_logger.loss))

    return {k: meter.global_avg for k, meter in metric_logger.meters.items()}

# %% [code]
#TANet
import torch.nn as nn
#from graph import Node, get_graph_info, get_skip_graph, build_graph, save_graph, load_graph
import math
import os
from spikingjelly.clock_driven import neuron, surrogate, functional, layer
import torch.nn.functional as F

# %% [code]
class depthwise_separable_conv_3x3(nn.Module):
    def __init__(self, nin, nout, stride):
        super(depthwise_separable_conv_3x3, self).__init__()
        self.depthwise = nn.Conv2d(nin, nin, kernel_size=3, stride=stride, padding=1, groups=nin)
        self.pointwise = nn.Conv2d(nin, nout, kernel_size=1)
        self.nin = nin
        self.nout = nout
        self.stride = stride

    def forward(self, x):
        out = self.depthwise(x)
        out = self.pointwise(out)
        return out

# %% [code]
class SCN(nn.Module):
    def __init__(self, inplanes, outplanes, neuron_type, tau, dropout_rate, every_node_dropout, stride=1):
        super(SCN, self).__init__()
        self.conv = depthwise_separable_conv_3x3(inplanes, outplanes, stride)
        self.bn = nn.BatchNorm2d(outplanes)
        if neuron_type == 'LIF':
            self.sn = neuron.MultiStepLIFNode(surrogate_function=surrogate.ATan(), detach_reset=True, v_reset=0., tau=tau, decay_input=False)
        elif neuron_type == 'IF':
            self.sn = neuron.MultiStepIFNode(surrogate_function=surrogate.ATan(), detach_reset=True, v_reset=0.)
        else:
            raise NotImplementedError
        # self.sn = nn.ReLU()
        if every_node_dropout:
            self.dropout = layer.MultiStepDropout(p=dropout_rate)
        else:
            self.dropout = nn.Identity()

    def forward(self, x):
        out = self.sn(x)
        # add(out)
        out = self.dropout(out)
        out = functional.seq_to_ann_forward(out, self.conv)
        out = functional.seq_to_ann_forward(out, self.bn)
        return out

# %% [code]
class Node_OP(nn.Module):
    def __init__(self, Node, inplanes, outplanes, neuron_type, tau, dropout_rate, every_node_dropout):
        super(Node_OP, self).__init__()
        self.is_input_node = Node.type == 0
        self.input_nums = len(Node.inputs)
        if self.is_input_node:
            self.conv = SCN(inplanes, outplanes, stride=2, neuron_type=neuron_type, tau=tau,
                                     dropout_rate=dropout_rate, every_node_dropout=every_node_dropout)
        else:
            self.conv = SCN(outplanes, outplanes, stride=1, neuron_type=neuron_type, tau=tau,
                                     dropout_rate=dropout_rate, every_node_dropout=every_node_dropout)

    def forward(self, *input):
        l = len(input)
        if l > 1:
            out = 0
            for i in range(l):
                out += input[i]
        else:
            out = input[0]
        out = self.conv(out)
        return out

# %% [code]
class StageBlock(nn.Module):
    def __init__(self, graph, inplanes, outplanes, neuron_type, tau, no_skip, skip_ratio, dropout_rate, every_node_dropout):
        super(StageBlock, self).__init__()
        self.nodes, self.input_nodes, self.output_nodes = get_graph_info(graph)
        self.nodeop = nn.ModuleList()
        for node in self.nodes:
            self.nodeop.append(Node_OP(node, inplanes, outplanes, neuron_type, tau, dropout_rate, every_node_dropout))
        self.no_skip = no_skip
        if not self.no_skip:
            self.skip_graph = get_skip_graph(self.nodes, self.input_nodes, self.output_nodes, skip_ratio)

    def forward(self, x):
        results = {}
        for id in self.input_nodes:
            results[id] = self.nodeop[id](x)
        for id, node in enumerate(self.nodes):
            if id not in self.input_nodes:
                inputs = []
                for _id in node.inputs:
                    inputs.append(results[_id])
                if not self.no_skip:
                    for _id in self.skip_graph[id]:
                        inputs.append(F.pad(results[_id][:-1], pad=(0, 0, 0, 0, 0, 0, 0, 0, 1, 0), mode='constant', value=0))
                results[id] = self.nodeop[id](*inputs)
        result = 0
        for id in self.output_nodes:
            result += results[id]
        result = result / len(self.output_nodes)
        return result

# %% [code]
class Tiny(nn.Module):
    def __init__(self, args, num_classes=10):
        super(Tiny, self).__init__()
        print('Building TANet-Tiny!')
        assert(args.dataset == 'MNIST')
        self.T = args.T
        self.channels = args.channels
        self.num_classes = num_classes

        self.conv1 = nn.Conv2d(3, args.channels, kernel_size=3, padding=1)
        self.bn1 = nn.BatchNorm2d(args.channels)
        if args.neuron_type == 'LIF':
            self.sn1 = neuron.MultiStepLIFNode(surrogate_function=surrogate.ATan(), detach_reset=True, v_reset=0.,
                                               tau=args.tau, decay_input=False)
            self.sn2 = neuron.MultiStepLIFNode(surrogate_function=surrogate.ATan(), detach_reset=True, v_reset=0.,
                                               tau=args.tau, decay_input=False)
            self.sn = neuron.MultiStepLIFNode(surrogate_function=surrogate.ATan(), detach_reset=True, v_reset=0.,
                                              tau=args.tau, decay_input=False)
        elif args.neuron_type == 'IF':
            self.sn1 = neuron.MultiStepIFNode(surrogate_function=surrogate.ATan(), detach_reset=True, v_reset=0.)
            self.sn2 = neuron.MultiStepIFNode(surrogate_function=surrogate.ATan(), detach_reset=True, v_reset=0.)
            self.sn = neuron.MultiStepIFNode(surrogate_function=surrogate.ATan(), detach_reset=True, v_reset=0.)
        else:
            raise NotImplementedError
        self.conv2 = nn.Conv2d(args.channels, args.channels, kernel_size=3, padding=1)
        self.bn2 = nn.BatchNorm2d(args.channels)
        if args.resume:
            graph = load_graph(os.path.join(args.save_path, 'conv3.yaml'))
        else:
            graph = build_graph(args.nodes, 300,10)
            save_graph(graph, os.path.join(args.save_path, 'conv3.yaml'))
        print(graph)
        self.conv3 = StageBlock(graph, args.channels, args.channels * 2, args.neuron_type, args.tau, args.no_skip,
                                args.skip_ratio, args.dropout_rate, args.every_node_dropout)
        if args.resume:
            graph = load_graph(os.path.join(args.save_path, 'conv4.yaml'))
        else:
            graph = build_graph(args.nodes, 300, 10)
            save_graph(graph, os.path.join(args.save_path, 'conv4.yaml'))
        self.conv4 = StageBlock(graph, args.channels * 2, args.channels * 4, args.neuron_type, args.tau,
                                args.no_skip, args.skip_ratio, args.dropout_rate, args.every_node_dropout)
        self.conv = nn.Conv2d(args.channels * 4, 1280, kernel_size=1)
        self.bn = nn.BatchNorm2d(1280)

        self.avgpool = nn.AdaptiveAvgPool2d(1)
        self.dropout = layer.MultiStepDropout(p=args.dropout_rate)
        self.fc = nn.Linear(1280, num_classes)

        for m in self.modules():
            if isinstance(m, nn.Conv2d):
                n = m.kernel_size[0] * m.kernel_size[1] * m.out_channels
                m.weight.data.normal_(0, math.sqrt(2. / n))

    def forward(self, x):
        x = self.conv1(x)
        x = self.bn1(x)
        x = x.unsqueeze(0).repeat(self.T, 1, 1, 1, 1)
        x = self.sn1(x)

        x = functional.seq_to_ann_forward(x, self.conv2)
        x = functional.seq_to_ann_forward(x, self.bn2)
        # x = self.sn2(x)

        x = self.conv3(x)
        x = self.conv4(x)

        x = self.sn2(x)

        x = functional.seq_to_ann_forward(x, self.conv)
        x = functional.seq_to_ann_forward(x, self.bn)
        x = self.sn(x)

        x = functional.seq_to_ann_forward(x, self.avgpool)
        x = x.view(x.size(0), x.size(1), -1)
        x = self.dropout(x)
        x = functional.seq_to_ann_forward(x, self.fc)
        return x

# %% [code]
#utils
import os
import sys
import time
import io
from collections import defaultdict, deque
import datetime
import torch.distributed as dist

# %% [code]
try:
    _, term_width = os.popen('stty size', 'r').read().split()
except:
    term_width = 80
term_width = int(term_width)

# %% [code]
TOTAL_BAR_LENGTH = 65.
last_time = time.time()
begin_time = last_time

# %% [code]
def progress_bar(current, total, msg=None):
    global last_time, begin_time
    if current == 0:
        begin_time = time.time()  # Reset for new bar.

    cur_len = int(TOTAL_BAR_LENGTH*current/total)
    rest_len = int(TOTAL_BAR_LENGTH - cur_len) - 1

    sys.stdout.write(' [')
    for i in range(cur_len):
        sys.stdout.write('=')
    sys.stdout.write('>')
    for i in range(rest_len):
        sys.stdout.write('.')
    sys.stdout.write(']')

    cur_time = time.time()
    step_time = cur_time - last_time
    last_time = cur_time
    tot_time = cur_time - begin_time

    L = []
    L.append('  Step: %s' % format_time(step_time))
    L.append(' | Tot: %s' % format_time(tot_time))
    if msg:
        L.append(' | ' + msg)

    msg = ''.join(L)
    sys.stdout.write(msg)
    for i in range(term_width-int(TOTAL_BAR_LENGTH)-len(msg)-3):
        sys.stdout.write(' ')

    # Go back to the center of the bar.
    for i in range(term_width-int(TOTAL_BAR_LENGTH/2)+2):
        sys.stdout.write('\b')
    sys.stdout.write(' %d/%d ' % (current+1, total))

    if current < total-1:
        sys.stdout.write('\r')
    else:
        sys.stdout.write('\n')
    sys.stdout.flush()

# %% [code]
def format_time(seconds):
    days = int(seconds / 3600/24)
    seconds = seconds - days*3600*24
    hours = int(seconds / 3600)
    seconds = seconds - hours*3600
    minutes = int(seconds / 60)
    seconds = seconds - minutes*60
    secondsf = int(seconds)
    seconds = seconds - secondsf
    millis = int(seconds*1000)

    f = ''
    i = 1
    if days > 0:
        f += str(days) + 'D'
        i += 1
    if hours > 0 and i <= 2:
        f += str(hours) + 'h'
        i += 1
    if minutes > 0 and i <= 2:
        f += str(minutes) + 'm'
        i += 1
    if secondsf > 0 and i <= 2:
        f += str(secondsf) + 's'
        i += 1
    if millis > 0 and i <= 2:
        f += str(millis) + 'ms'
        i += 1
    if f == '':
        f = '0ms'
    return f

# %% [code]
class SmoothedValue(object):
    """Track a series of values and provide access to smoothed values over a
    window or the global series average.
    """

    def __init__(self, window_size=20, fmt=None):
        if fmt is None:
            fmt = "{median:.4f} ({global_avg:.4f})"
        self.deque = deque(maxlen=window_size)
        self.total = 0.0
        self.count = 0
        self.fmt = fmt

    def update(self, value, n=1):
        self.deque.append(value)
        self.count += n
        self.total += value * n

    def synchronize_between_processes(self):
        """
        Warning: does not synchronize the deque!
        """
        if not is_dist_avail_and_initialized():
            return
        t = torch.tensor([self.count, self.total], dtype=torch.float64, device ='cuda' if torch.cuda.is_available() else 'gpu')
        dist.barrier()
        dist.all_reduce(t)
        t = t.tolist()
        self.count = int(t[0])
        self.total = t[1]

    @property
    def median(self):
        d = torch.tensor(list(self.deque))
        return d.median().item()

    @property
    def avg(self):
        d = torch.tensor(list(self.deque), dtype=torch.float32)
        return d.mean().item()

    @property
    def global_avg(self):
        return self.total / self.count

    @property
    def max(self):
        return max(self.deque)

    @property
    def value(self):
        return self.deque[-1]

    def __str__(self):
        return self.fmt.format(
            median=self.median,
            avg=self.avg,
            global_avg=self.global_avg,
            max=self.max,
            value=self.value)

# %% [code]
class MetricLogger(object):
    def __init__(self, delimiter="\t"):
        self.meters = defaultdict(SmoothedValue)
        self.delimiter = delimiter

    def update(self, **kwargs):
        for k, v in kwargs.items():
            if isinstance(v, torch.Tensor):
                v = v.item()
            assert isinstance(v, (float, int))
            self.meters[k].update(v)

    def __getattr__(self, attr):
        if attr in self.meters:
            return self.meters[attr]
        if attr in self.__dict__:
            return self.__dict__[attr]
        raise AttributeError("'{}' object has no attribute '{}'".format(
            type(self).__name__, attr))

    def __str__(self):
        loss_str = []
        for name, meter in self.meters.items():
            loss_str.append(
                "{}: {}".format(name, str(meter))
            )
        return self.delimiter.join(loss_str)

    def synchronize_between_processes(self):
        for meter in self.meters.values():
            meter.synchronize_between_processes()

    def add_meter(self, name, meter):
        self.meters[name] = meter

    def log_every(self, iterable, print_freq, header=None):
        i = 0
        if not header:
            header = ''
        start_time = time.time()
        end = time.time()
        iter_time = SmoothedValue(fmt='{avg:.4f}')
        data_time = SmoothedValue(fmt='{avg:.4f}')
        space_fmt = ':' + str(len(str(len(iterable)))) + 'd'
        log_msg = [
            header,
            '[{0' + space_fmt + '}/{1}]',
            'eta: {eta}',
            '{meters}',
            'time: {time}',
            'data: {data}'
        ]
        if torch.cuda.is_available():
            log_msg.append('max mem: {memory:.0f}')
        log_msg = self.delimiter.join(log_msg)
        MB = 1024.0 * 1024.0
        for obj in iterable:
            data_time.update(time.time() - end)
            yield obj
            iter_time.update(time.time() - end)
            if i % print_freq == 0 or i == len(iterable) - 1:
                eta_seconds = iter_time.global_avg * (len(iterable) - i)
                eta_string = str(datetime.timedelta(seconds=int(eta_seconds)))
                if torch.cuda.is_available():
                    print(log_msg.format(
                        i, len(iterable), eta=eta_string,
                        meters=str(self),
                        time=str(iter_time), data=str(data_time),
                        memory=torch.cuda.max_memory_allocated() / MB))
                else:
                    print(log_msg.format(
                        i, len(iterable), eta=eta_string,
                        meters=str(self),
                        time=str(iter_time), data=str(data_time)))
            i += 1
            end = time.time()
        total_time = time.time() - start_time
        total_time_str = str(datetime.timedelta(seconds=int(total_time)))
        print('{} Total time: {} ({:.4f} s / it)'.format(
            header, total_time_str, total_time / len(iterable)))

# %% [code]
def _load_checkpoint_for_ema(model_ema, checkpoint):
    """
    Workaround for ModelEma._load_checkpoint to accept an already-loaded object
    """
    mem_file = io.BytesIO()
    torch.save(checkpoint, mem_file)
    mem_file.seek(0)
    model_ema._load_checkpoint(mem_file)

# %% [code]
def setup_for_distributed(is_master):
    """
    This function disables printing when not in master process
    """
    import builtins as __builtin__
    builtin_print = __builtin__.print

    def print(*args, **kwargs):
        force = kwargs.pop('force', False)
        if is_master or force:
            builtin_print(*args, **kwargs)

    __builtin__.print = print

# %% [code]
def is_dist_avail_and_initialized():
    if not dist.is_available():
        return False
    if not dist.is_initialized():
        return False
    return True

# %% [code]
def get_world_size():
    if not is_dist_avail_and_initialized():
        return 1
    return dist.get_world_size()

# %% [code]
def get_rank():
    if not is_dist_avail_and_initialized():
        return 0
    return dist.get_rank()

# %% [code]
def is_main_process():
    return get_rank() == 0

# %% [code]
def save_on_master(*args, **kwargs):
    if is_main_process():
        torch.save(*args, **kwargs)

# %% [code]
def init_distributed_mode(args):
    if 'RANK' in os.environ and 'WORLD_SIZE' in os.environ:
        args.rank = int(os.environ["RANK"])
        args.world_size = int(os.environ['WORLD_SIZE'])
        args.gpu = int(os.environ['LOCAL_RANK'])
    elif 'SLURM_PROCID' in os.environ:
        args.rank = int(os.environ['SLURM_PROCID'])
        args.gpu = args.rank % torch.cuda.device_count()
    else:
        print('Not using distributed mode')
        args.distributed = False
        return

    args.distributed = True

    torch.cuda.set_device(args.gpu)
    args.dist_backend = 'nccl'
    print('| distributed init (rank {}): {}'.format(
        args.rank, args.dist_url), flush=True)
    torch.distributed.init_process_group(backend=args.dist_backend, init_method=args.dist_url,
                                         world_size=args.world_size, rank=args.rank)
    torch.distributed.barrier()
    setup_for_distributed(args.rank == 0)

# %% [code]
def ampscaler_get_grad_norm(parameters, norm_type: float = 2.0) -> torch.Tensor:
    if isinstance(parameters, torch.Tensor):
        parameters = [parameters]
    parameters = [p for p in parameters if p.grad is not None]
    norm_type = float(norm_type)
    if len(parameters) == 0:
        return torch.tensor(0.)
    device = parameters[0].grad.device
    total_norm = torch.norm(torch.stack([torch.norm(p.grad.detach(),
                                                    norm_type).to(device) for p in parameters]), norm_type)
    return total_norm

# %% [code]
class NativeScalerWithGradNormCount:
    state_dict_key = 'scaler'

    def __init__(self):
        self._scaler = torch.amp.GradScaler('cuda')

    def __call__(self, loss, optimizer, clip_grad=None, parameters=None, create_graph=False, update_grad=True):
        self._scaler.scale(loss).backward(create_graph=create_graph)
        if update_grad:
            if clip_grad is not None:
                assert parameters is not None
                self._scaler.unscale_(optimizer)  # unscale the gradients of optimizer's assigned params in-place
                norm = torch.nn.utils.clip_grad_norm_(parameters, clip_grad)
            else:
                self._scaler.unscale_(optimizer)
                norm = ampscaler_get_grad_norm(parameters)
            self._scaler.step(optimizer)
            self._scaler.update()
        else:
            norm = None
        return norm

    def state_dict(self):
        return self._scaler.state_dict()

    def load_state_dict(self, state_dict):
        self._scaler.load_state_dict(state_dict)

# %% [code]
np.int = np.int32
np.float = np.float64
np.bool = np.bool_

# %% [code]
def evaluate(data_loader, model, device, is_spike=True):
    criterion = torch.nn.CrossEntropyLoss()

    metric_logger = MetricLogger(delimiter='  ')
    header = 'Test:'

    model.eval()
    for images, target in metric_logger.log_every(data_loader, 10, header):
        images = images.to(device, non_blocking=True)
        target = target.to(device, non_blocking=True)

        output = model(images)
        if is_spike:
            output = output.mean(0)
        loss = criterion(output, target)

        # Get predicted labels by taking the argmax of the output
        _, predicted = output.max(1)

        # Calculate accuracy using torch.sum and .item()
        total = target.size(0)
        correct = (predicted == target).sum().item()

        acc1, acc5 = accuracy(output, target, topk=(1, 5))

        batch_size = images.shape[0]
        metric_logger.update(loss=loss.item())
        metric_logger.meters['acc1'].update(acc1.item(), n=batch_size)
        metric_logger.meters['acc5'].update(acc5.item(), n=batch_size)
        if is_spike:
            functional.reset_net(model)

    metric_logger.synchronize_between_processes()
    print('* Acc@1 {top1.global_avg:.3f} Acc@5 {top5.global_avg:.3f} loss {losses.global_avg:.3f}'
          .format(top1=metric_logger.acc1, top5=metric_logger.acc5, losses=metric_logger.loss))

    return {k: meter.global_avg for k, meter in metric_logger.meters.items()}

# %% [code]
#main
import argparse
from pathlib import Path
import json
import random
import numpy as np
from torch.cuda.amp import GradScaler

# %% [code]
"""torch._dynamo.config.suppress_errors = True"""

# %% [code]
def get_args_parser():
    parser = argparse.ArgumentParser('Random Sampling SNN', add_help=False)
    parser.add_argument('--dataset', default='MNIST', type=str, help='[MNIST]')
    parser.add_argument('--batch-size', default=1, type=int)
    parser.add_argument('--epochs', default=90, type=int)

    # Spiking neuron parameters
    parser.add_argument('--T', default=4, type=int, help='time-steps')

    # Learning rate schedule parameters
    parser.add_argument('--lr', type=float, default=0.1, metavar='LR', help='learning rate')
    parser.add_argument('--weight-decay', type=float, default=1e-4, help='weight decay')

    # Network and graph parameters
    parser.add_argument('--graph-model', type=str, default='COMMUNITY')
    parser.add_argument('--channels', type=int, default=96)
    parser.add_argument('--nodes', type=int, default=64)
    parser.add_argument('--K', type=int, default=4)
    parser.add_argument('--P', type=float, default=0.75)
    parser.add_argument('--M', type=int, default=8)
    parser.add_argument('--skip-ratio', type=float, default=0.25)
    parser.add_argument('--resume', action='store_true')
    parser.add_argument('--no-skip', action='store_true')
    parser.add_argument('--every-node-dropout', action='store_true')
    parser.add_argument('--dropout-rate', type=float, default=0.2)
    parser.add_argument('--optimizer', type=str, default='sgd')
    parser.add_argument('--neuron-type', type=str, default='LIF')
    parser.add_argument('--tau', type=float, default=3.0)

    # Dataset parameters
    parser.add_argument('--data-path', default='../data', type=str, help='data path')
    parser.add_argument('--save-path', default='./output', type=str, help='path to save')
    parser.add_argument('--seed', default=0, type=int)
    parser.add_argument('--graph-seed', default=15, type=int)
    parser.add_argument('--random-seed', default=15, type=int)
    parser.add_argument('--input-size', default=32, type=int)
    parser.add_argument('--evaluate-energy', action='store_true')
    parser.add_argument('--evaluate-spike', action='store_true')
    parser.add_argument('--checkpoint-path', default='./output', type=str)

    # distributed training parameters
    parser.add_argument("--local_rank", type=int, default=0, help="Local rank for distributed training")
    parser.add_argument('--distributed', action='store_true', help='Whether to use distributed training')
    parser.add_argument('--dist_url', default='env://', help='url used to set up distributed training')
    return parser

# %% [code]
!pip install --pre torch torchvision torchaudio --index-url https://download.pytorch.org/whl/nightly/cpu

# %% [code]
def main(args):


    init_distributed_mode(args)

    device = torch.device('cuda' if torch.cuda.is_available() else 'gpu')

    args.distributed = dist.is_initialized()

    if is_main_process():
        print(f'Preparing data!')

    train_pca_set, val_pca_set, num_classes = build_dataset(args)

    num_tasks = get_world_size()
    global_rank = get_rank()


    train_sampler = torch.utils.data.distributed.DistributedSampler(train_pca_set, num_replicas=num_tasks, rank=global_rank,shuffle=True)

    val_sampler = torch.utils.data.distributed.DistributedSampler(val_pca_set, num_replicas=num_tasks, rank=global_rank, shuffle=False)

    train_data_loader = torch.utils.data.DataLoader(
        train_pca_set,
        sampler=train_sampler,
        batch_size=args.batch_size,
        num_workers=0,
        pin_memory=False,
        drop_last=True
    )

    val_data_loader = torch.utils.data.DataLoader(
        val_pca_set,
        sampler=val_sampler,
        batch_size=args.batch_size,
        num_workers=0,
        pin_memory=False,
        drop_last=False
    )

    if is_main_process():
        print(f'Creating model')

    torch.backends.cudnn.deterministic = True
    torch.backends.cudnn.benchmark = False
    random.seed(args.random_seed)
    np.random.seed(args.seed)
    torch.manual_seed(args.seed)

    if args.dataset == 'MNIST' :
        model = Tiny(args, num_classes=num_classes)

    else:
        raise NotImplementedError
    model = nn.SyncBatchNorm.convert_sync_batchnorm(model)
    model.to(device)

    output_dir = Path(args.save_path)

    if is_main_process():
        n_parameters = sum(p.numel() for p in model.parameters() if p.requires_grad)
        print('number of params:', n_parameters)
        if args.save_path and is_main_process():
            with (output_dir / 'log.txt').open("a") as f:
                f.write(f'number of params: {n_parameters}\n')

    linear_scaled_lr = args.lr * args.batch_size * get_world_size() / 64.0
    args.lr = linear_scaled_lr
    if args.optimizer == 'sgd':
        optimizer = torch.optim.SGD(model.parameters(), lr=args.lr, weight_decay=args.weight_decay, momentum=0.9)
    elif args.optimizer == 'adam':
        optimizer = torch.optim.Adam(model.parameters(), lr=args.lr)
    else:
        raise NotImplementedError
    scheduler = torch.optim.lr_scheduler.CosineAnnealingLR(optimizer, T_max=args.epochs, eta_min=args.lr * 0.01)
    loss_scaler = GradScaler()

    #model = torch.nn.parallel.DistributedDataParallel(model, device_ids=[args.gpu])
    #device = torch.device(f'cuda:{args.local_rank}')
    #model = model.to(device)


    model_without_ddp = model
    model_without_ddp.state_dict() if args.distributed else model.state_dict()

    criterion = torch.nn.CrossEntropyLoss()
    global_rank = 0
    num_tasks = 1

    start_epoch = 0

    if is_main_process():
        print(f'Start training for {args.epochs} epochs')
    max_accuracy = 0.0
    for epoch in range(start_epoch, args.epochs):

        train_stats = train_one_epoch(model, criterion, train_data_loader, optimizer, device, epoch, loss_scaler)
        scheduler.step()

        test_stats = evaluate(val_data_loader, model, device)
        print(f"Accuracy of the network on the {len(val_pca_set)} test images: {test_stats['acc1']:.1f}%")


        train_stats = train_one_epoch(model, criterion, train_data_loader, optimizer, device, epoch, loss_scaler)

        scheduler.step()

        if args.save_path:
            checkpoint_path = output_dir / 'checkpoint.pth'
            save_on_master({
                'model': model_without_ddp.state_dict(),
                'optimizer': optimizer.state_dict(),
                'lr_scheduler': scheduler.state_dict(),
                'epoch': epoch,
            }, checkpoint_path)

        test_stats = evaluate(val_data_loader, model, device)
        print(f"Accuracy of the network on the {len(val_pca_set)} test images: {test_stats['acc1']:.1f}%")
        if max_accuracy < test_stats['acc1']:
            max_accuracy = test_stats['acc1']
            if args.save_path:
                checkpoint_path = output_dir / 'best_checkpoint.pth'
                save_on_master({
                    'model': model_without_ddp.state_dict() if args.distributed else model.state_dict(),
                    'optimizer': optimizer.state_dict(),
                    'scheduler': scheduler.state_dict(),
                    'epoch': epoch,
                }, checkpoint_path)

        print(f'Max accuracy: {max_accuracy:.2f}')

        log_stats = {**{f'train_{k}': v for k, v in train_stats.items()},
                     **{f'test_{k}': v for k, v in test_stats.items()},
                     'epoch': epoch
                     }

        if args.save_path and is_main_process():
            with (output_dir / 'log.txt').open("a") as f:
                f.write(json.dumps(log_stats) + '\n')

# %% [code]
if __name__ == '__main__':
    parser = argparse.ArgumentParser('Random Sampling SNN', parents=[get_args_parser()])
    args, unknown = parser.parse_known_args()  # This ignores unrecognized arguments
    if args.save_path:
        Path(args.save_path).mkdir(parents=True, exist_ok=True)
    main(args)
